# Supplementary material for: Pentavalent rotavirus vaccine effectiveness among children in Shenzhen, China: A population-based test-negative design with directed acyclic graphs bias adjustment
Source: Infect Med (Beijing). 2025 Sep 5;4(3):100201. doi: 10.1016/j.imj.2025.100201 (PMC12541608; doi:10.1016/j.imj.2025.100201)
Supplement: Supplementary file 2 [file mmc2.xlsx]

## Sheet: Sheet1
Supplementary Table S1
Pathogen distribution among cases and controls.
	Cases Group	Controls Group
	n(%)	n(%)
Total	674(100.0)	254(100.0)
Rotavirus (RV)	674(100.0)	0(0.0)
Adenovirus	13(1.9)	116(45.7)
Norovirus	7(1.0)	146(57.5)
Bacterial	9(1.3)	57(22.4)
Notes: Both study groups include co-infected individuals (multiple pathogens detected in the same time).
