# Supplementary material for: Pentavalent rotavirus vaccine effectiveness among children in Shenzhen, China: A population-based test-negative design with directed acyclic graphs bias adjustment
Source: Infect Med (Beijing). 2025 Sep 5;4(3):100201. doi: 10.1016/j.imj.2025.100201 (PMC12541608; doi:10.1016/j.imj.2025.100201)
Supplement: Supplementary file 3 [file mmc3.zip]

Archive with 1 entries (1 files):
- Table S2.rtf
