# Supplementary material for: Pentavalent rotavirus vaccine effectiveness among children in Shenzhen, China: A population-based test-negative design with directed acyclic graphs bias adjustment
Source: Infect Med (Beijing). 2025 Sep 5;4(3):100201. doi: 10.1016/j.imj.2025.100201 (PMC12541608; doi:10.1016/j.imj.2025.100201)
Supplement: Supplementary file 4 [file mmc4.xlsx]

## Sheet: Sheet1
Supplementary Table S3 Effectiveness of RV5 in sensitivity analyses by age and vaccine doses.																							Main Analysis Midel												Sensitivity Analysis Model 1 (non-adjustment for gender and household registration)												Sensitivity Analysis Model 2 (non-adjustment for breastfeeding)
Epidemic seasons	Cases n (%)				Controls n (%)					Unadjusted OR (95% CI)						Unadjusted VE%(95% CI)					p		Adjusted OR (95% CI)					Adjusted VE% (95% CI)*					p		Adjusted OR (95%CI)					Adjusted VE%(95%CI)(%)*					P value		Adjusted OR (95%CI)
		n =	674			n =	254
Stratified by age and doses
2–59 months
Unvaccinated	609	(	90.3561	)	148	(	58.2677	)		1 (ref)						1 (ref)							1 (ref)					1 (ref)							1 (ref)					1 (ref)							1 (ref)
1–3 doses	65	(	9.64392	)	106	(	41.7323	)		0.149	(	0.104	0.213	)		85.1	(	78.7	89.6	)	＜0.001		0.204	(	0.134	0.311	)	79.6	(	68.9	86.6	)	＜0.001		0.228	(	0.145	0.36	)	77.2	(	64	85.5	)	＜0.001		0.204	(	0.134
1 dose	8	(	1.18694	)	4	(	1.5748	)		0.486	(	0.144	1.636	)		51.4	(	-63.6	85.6	)	0.244		0.733	(	0.205	2.621	)	26.7	(	-162.1	79.5	)	0.687		1.391	(	0.28	6.916	)	-39.1	(	-591.6	72	)	0.687		0.722	(	0.202
2 doses	11	(	1.63205	)	15	(	5.90551	)		0.178	(	0.08	0.396	)		82.2	(	60.4	92	)	＜0.001		0.234	(	0.102	0.538	)	76.6	(	46.2	89.8	)	0.005		0.256	(	0.1	0.658	)	74.4	(	34.2	90	)	0.005		0.235	(	0.102
3 doses	46	(	6.82493	)	87	(	34.252	)		0.128	(	0.086	0.192	)		87.2	(	80.8	91.4	)	＜0.001		0.173	(	0.108	0.278	)	82.7	(	72.2	89.2	)	＜0.001		0.19	(	0.115	0.314	)	81	(	68.6	88.5	)	＜0.001		0.174	(	0.108
2–11 months
Unvaccinated	79	(	71.1712	)	32	(	41.5584	)		1 (ref)						1 (ref)							1 (ref)					1 (ref)							1 (ref)					1 (ref)							1 (ref)
1–3 doses	32	(	4.74777	)	45	(	17.7165	)		0.173	(	0.106	0.281	)		82.7	(	71.9	89.4	)	＜0.001		0.205	(	0.097	0.432	)	79.5	(	56.8	90.3	)	＜0.001		0.275	(	0.151	0.502	)	72.5	(	49.8	84.9	)	＜0.001		0.205	(	0.097
1 dose	4	(	3.6036	)	1	(	1.2987	)		1.62	(	0.174	15.06	)		-62	(	-1406	82.6	)	0.671		1.826	(	0.16	20.83	)	-82.6	(	-1983	84	)	0.628		2.007	(	0.196	20.579	)	-100.7	(	-1957.9	80.4	)	0.557		1.868	(	0.164
2 doses	5	(	4.5045	)	6	(	7.79221	)		0.338	(	0.096	1.185	)		66.2	(	-18.5	90.4	)	0.09		0.313	(	0.078	1.252	)	68.7	(	-25.2	92.2	)	0.101		0.345	(	0.092	1.292	)	65.5	(	-29.2	90.8	)	0.114		0.317	(	0.08
3 doses	23	(	20.7207	)	38	(	49.3506	)		0.245	(	0.127	0.475	)		75.5	(	52.5	87.3	)	＜0.001		0.149	(	0.064	0.348	)	85.1	(	65.2	93.6	)	＜0.001		0.211	(	0.099	0.45	)	78.9	(	55	90.1	)	＜0.001		0.149	(	0.064
12–23 months
Unvaccinated	219	(	92.7966	)	57	(	58.7629	)		1 (ref)						1 (ref)							1 (ref)					1 (ref)							1 (ref)					1 (ref)							1 (ref)
1–3 doses	17	(	2.52226	)	40	(	15.748	)		0.103	(	0.057	0.187	)		89.7	(	81.3	94.3	)	＜0.001		0.162	(	0.078	0.336	)	83.8	(	66.4	92.2	)	＜0.001		0.161	(	0.081	0.322	)	83.9	(	67.8	91.9	)	＜0.001		0.159	(	0.077
1 dose	2	(	0.847458	)	2	(	2.06186	)		0.26	(	0.036	1.888	)		74	(	-88.8	96.4	)	0.183		0.362	(	0.045	2.924	)	63.8	(	-192.4	95.5	)	0.34		0.397	(	0.051	3.12	)	60.3	(	-212	94.9	)	0.38		0.358	(	0.044
2 doses	2	(	0.847458	)	5	(	5.15464	)		0.104	(	0.02	0.551	)		89.6	(	44.9	98	)	0.008		0.124	(	0.022	0.695	)	87.6	(	30.5	97.8	)	0.018		0.124	(	0.022	0.692	)	87.6	(	30.8	97.8	)	0.017		0.122	(	0.022
3 doses	13	(	5.50847	)	33	(	34.0206	)		0.103	(	0.051	0.207	)		89.7	(	79.3	94.9	)	＜0.001		0.156	(	0.07	0.348	)	84.4	(	65.2	93	)	＜0.001		0.165	(	0.076	0.358	)	83.5	(	64.2	92.4	)	＜0.001		0.153	(	0.069
24–35 months
Unvaccinated	122	(	93.1298	)	25	(	59.5238	)		1 (ref)						1 (ref)							1 (ref)					1 (ref)							1 (ref)					1 (ref)							1 (ref)
≥1 doses	9	(	1.33531	)	17	(	6.69291	)		0.129	(	0.056	0.294	)		87.1	(	70.6	94.4	)	＜0.001		0.204	(	0.134	0.311	)	79.6	(	68.9	86.6	)	0.001		0.202	(	0.076	0.542	)	79.8	(	45.8	92.4	)	0.001		0.122	(	0.036
1 dose	1	(	0.763359	)	1	(	2.38095	)		0.205	(	0.012	3.387	)		79.5	(	-238.7	98.8	)	0.268		0.736	(	0.031	17.396	)	26.4	(	-1639.6	96.9	)	0.759		0.613	(	0.027	14.023	)	38.7	(	-1302.3	97.3	)	0.759		0.408	(	0.019
2 doses	1	(	0.763359	)	3	(	7.14286	)		0.068	(	0.007	0.684	)		93.2	(	31.6	99.3	)	0.022		0.106	(	0.01	1.164	)	89.4	(	-16.4	99	)	0.063		0.102	(	0.009	1.132	)	89.8	(	-13.2	99.1	)	0.063		0.095	(	0.009
3 doses	7	(	5.34351	)	13	(	30.9524	)		0.11	(	0.04	0.304	)		89	(	69.6	96	)	＜0.001		0.135	(	0.034	0.539	)	86.5	(	46.1	96.6	)	0.006		0.151	(	0.039	0.582	)	84.9	(	41.8	96.1	)	0.006		0.117	(	0.03
36–59 months
Unvaccinated	189	(	96.4286	)	4	(	11.7647	)		1 (ref)						1 (ref)							1 (ref)					1 (ref)							1 (ref)					1 (ref)							1 (ref)
1–3 doses	7	(	1.03858	)	4	(	1.5748	)		0.425	(	0.123	1.472	)		57.5	(	-47.2	87.7	)	＜0.001		0.688	(	0.135	3.518	)	31.2	(	-251.8	86.5	)	0.654		0.65	(	0.137	3.075	)	35	(	-207.5	86.3	)	0.587		0.675	(	0.134
1 dose	1	(	0.510204	)	0	(	0	)		−						−					−		−					−					−		−					−					−		−
2 doses	3	(	1.53061	)	1	(	2.94118	)		0.54	(	0.055	5.342	)		46	(	-434.2	94.5	)	0.598		1.33	(	0.093	18.982	)	-33	(	-1798.2	90.7	)	0.833		1.323	(	0.097	17.998	)	-32.3	(	-1699.8	90.3	)	0.834		1.323	(	0.096
3 doses	3	(	1.53061	)	3	(	8.82353	)		0.18	(	0.035	0.929	)		82	(	7.1	96.5	)	0.041		0.394	(	0.055	2.844	)	60.6	(	-184.4	94.5	)	0.356		0.359	(	0.055	2.337	)	64.1	(	-133.7	94.5	)	0.284		0.384	(	0.054
																							Adjustment set included: Age at onset (months; continuous)，Gestational age (preterm <37 weeks / term ≥37 weeks), Birth weight (low birth weight <2500g / normal 2500–3999g / overweight ≥4000g), Neonatal health status (normal / malnourished / obese / high-risk), Feeding modality (0–6 months: exclusive breast milk/mixed/formula), Onset year (2020–2024), Onset month (January–March), Residential type …												Adjustment set included: Age at onset (months; continuous)，Gestational age (preterm <37 weeks / term ≥37 weeks), Birth weight (low birth weight <2500g / normal 2500–3999g / overweight ≥4000g), Neonatal health status (normal / malnourished / obese / high-risk), Feeding modality (0–6 months: exclusive breast milk/mixed/formula), Onset year (2020–2024), Onset month (January–March), Residential type …												Adjustment set included: Age at onset (months; continuous)，Gestational age (preterm <37 weeks / term ≥37 weeks), Birth weight (low birth weight <2500g / normal 2500–3999g / overweight ≥4000g), Neonatal health status (normal / malnourished / obese / high-risk), Onset year (2020–2024), Onset month (January–March), Residential type (commercial housing / urban village / factory dormitory), Residentia…
[truncated: 30 more columns]
